# Supplementary material for: Using BD Vacutainer CD4 Stabilization Tubes for Absolute Cluster of Differentiation Type 4 Cell Count Measurement on BD FacsCount and Partec Cyflow Cytometers: A Method Comparison Study from Zimbabwe
Source: PLoS One. 2015 Aug 21;10(8):e0136537. doi: 10.1371/journal.pone.0136537 (PMC4546686; doi:10.1371/journal.pone.0136537)
Supplement: S3 Table — (CSV) [file pone.0136537.s003.csv]

pid	sex	age	age_cat	status	clotted_0	haem_0	facs_edta_0	dr_facs_edta_0	partec_edta_0	sep_partec_edta_0	facs_st_0	dr_facs_st_0	partec_st_0	sep_partec_st_0	clotted_1	haem_1	facs_st_1	dr_facs_1	partec_st_1	sep_partec_1	clotted_2	haem_2	facs_st_2	dr_facs_2	partec_st_2	sep_partec_2	clotted_3	haem_3	facs_st_3	dr_facs_3	partec_st_3	sep_partec_3	clotted_5	haem_5	facs_st_5	dr_facs_5	partec_st_5	sep_partec_5	clotted_7	haem_7	facs_st_7	dr_facs_7	partec_st_7	sep_partec_7	clotted_14	haem_14	facs_st_14	dr_facs_14	partec_st_14
1	male	44	40-49	on ART	no	no	350	no	382	acceptable or better	357	no	357	acceptable or better	no	no	352	no	338	acceptable or better	no	no	364	no	340	acceptable or better	no	no	328	no	332	acceptable or better	no	no	280	no	336	acceptable or better	no	no		yes	293	acceptable or better	no	no	310	no	200
2	female	23	<30	not on ART	no	no	582	no	557	acceptable or better	573	no	600	acceptable or better	no	no	613	no	531	acceptable or better	no	no	557	no	522	acceptable or better	no	no	589	no	532	acceptable or better	no	no	463	no	523	acceptable or better	no	no		yes	437	acceptable or better	no	no	321	no	264
4	female	43	40-49	on ART	no	no	644	no	648	acceptable or better	694	no	588	acceptable or better	no	no	632	no	581	acceptable or better	no	no	590	no	627	acceptable or better	no	no	590	no	614	acceptable or better	no	no	577	no	605	acceptable or better	no	no	596	no	538	acceptable or better	no	no	564	no	520
5	female	61	>49	on ART	no	no	539	no	489	acceptable or better	479	no	458	acceptable or better	no	no	468	no	487	acceptable or better	no	no	493	no	496	acceptable or better	no	no	466	no	444	acceptable or better	no	no	442	no	461	acceptable or better	no	no	447	no	438	acceptable or better	no	no	457	no	479
6	female	38	30-39	on ART	no	no	170	no	169	acceptable or better	169	no	171	acceptable or better	no	no	154	no	136	acceptable or better	no	no	143	no	147	acceptable or better	no	no	143	no	141	acceptable or better	no	no	149	no	143	acceptable or better	no	no		yes	133	acceptable or better	no	no	143	no	115
7	female	19	<30	not on ART	no	no	240	no	248	acceptable or better	248	no	238	acceptable or better	no	no	240	no	221	acceptable or better	no	no	227	no	244	acceptable or better	no	no	223	no	230	acceptable or better	no	no	219	no	238	acceptable or better	no	no	233	no	235	acceptable or better	no	no	226	no	189
8	male	35	30-39	on ART	no	no	271	no	256	missing	277	no	232	acceptable or better	no	no	293	no	265	acceptable or better	no	no	268	no	253	acceptable or better	no	no	251	no	253	acceptable or better	no	no	229	no	203	acceptable or better	no	no		yes	218	acceptable or better	no	no	235	no	220
9	female	32	30-39	on ART	no	no	402	no	374	acceptable or better	363	no	353	acceptable or better	no	no	355	no	318	acceptable or better	no	no	346	no	332	acceptable or better	no	no	329	no	361	acceptable or better	no	no	408	no	360	acceptable or better	no	no	340	no	348	acceptable or better	no	no	318	no	363
10	male	35	30-39	on ART	no	no	156	no	160	acceptable or better	158	no	150	acceptable or better	no	no	141	no	141	acceptable or better	no	no	148	no	154	acceptable or better	no	no	161	no	146	acceptable or better	no	no	140	no	118	acceptable or better	no	no	142	no	140	acceptable or better	no	no	141	no	142
11	female	49	40-49	not on ART	no	no	350	no	338	acceptable or better	344	no	359	acceptable or better	no	no	345	no	312	acceptable or better	no	no	326	no	329	acceptable or better	no	no	340	no	318	acceptable or better	no	no	342	no	347	acceptable or better	no	no	332	no	305	acceptable or better	no	no	319	no	218
12	female	61	>49	on ART	no	no	598	no	612	acceptable or better	611	no	618	acceptable or better	no	no	557	no	555	acceptable or better	no	no	596	no	583	acceptable or better	no	no	552	no	503	acceptable or better	no	no	667	no	588	acceptable or better	no	no	575	no	615	acceptable or better	no	no	535	no	764
13	female	47	40-49	on ART	no	no	535	no	585	acceptable or better	648	no	594	acceptable or better	no	no	663	no	561	acceptable or better	no	no	574	no	590	acceptable or better	no	no	473	no	608	acceptable or better	no	no	542	no	573	acceptable or better	no	no	592	no	395	acceptable or better	no	no	537	no	543
14	male	39	30-39	not on ART	no	no	247	no	235	acceptable or better	233	no	227	acceptable or better	no	no	213	no	221	acceptable or better	no	no	213	no	208	acceptable or better	no	no	194	no	232	acceptable or better	no	no	226	no	220	acceptable or better	no	no	241	no	243	acceptable or better	no	no	207	no	214
15	female	28	<30	not on ART	no	no	340	no	382	acceptable or better	434	no	350	acceptable or better	no	no	332	no	334	acceptable or better	no	no	372	no	340	acceptable or better	no	no	325	no	378	acceptable or better	no	no	358	no	343	acceptable or better	no	no	320	no	284	acceptable or better	no	no		yes
16	female	38	30-39	on ART	no	no	129	no	168	acceptable or better	139	no	130	acceptable or better	no	no	129	no	121	acceptable or better	no	no	119	no	123	acceptable or better	no	no	118	no	140	acceptable or better	no	no	146	no	109	acceptable or better	no	no	130	no	91	acceptable or better	no	no		yes
17	male	40	40-49	on ART	no	no	357	no	341	acceptable or better	316	no	318	acceptable or better	no	no	335	no	287	acceptable or better	no	no	229	no	293	acceptable or better	no	no	279	no	340	acceptable or better	no	no	313	no	304	acceptable or better	no	no	309	no	280	acceptable or better	no	no	307	no	333
18	female	31	30-39	on ART	no	no	90	no	79	acceptable or better	81	no	82	acceptable or better	no	no	83	no	81	acceptable or better	no	no	84	no	87	acceptable or better	no	no	87	no	70	acceptable or better	no	no	80	no	79	acceptable or better	no	no	82	no	83	acceptable or better	no	no	89	no	93
19	female	56	>49	not on ART	no	no	372	no	387	acceptable or better	396	no	357	acceptable or better	no	no	344	no	350	acceptable or better	no	no	339	no	274	acceptable or better	no	no	330	no	377	acceptable or better	no	no	393	no	356	acceptable or better	no	no	372	no	377	acceptable or better	no	no	337	no	394
20	female	31	30-39	not on ART	no	no	203	no	207	acceptable or better	216	no	206	acceptable or better	no	no	203	no	198	acceptable or better	no	no	194	no	210	acceptable or better	no	no	185	no	217	acceptable or better	no	no	195	no	194	acceptable or better	no	no	204	no	211	acceptable or better	no	no	209	no	219
21	male	47	40-49	not on ART	no	no	590	no	511	acceptable or better	538	no	531	acceptable or better	no	no	598	no	557	acceptable or better	no	no	560	no	521	acceptable or better	no	no	566	no	532	acceptable or better	no	no	515	no	518	acceptable or better	no	no	512	no	391	acceptable or better	no	no	497	no	505
22	female	33	30-39	not on ART	no	no	148	no	142	acceptable or better	182	no	183	acceptable or better	no	no	185	no	198	acceptable or better	no	no	176	no	164	acceptable or better	no	no	192	no	154	acceptable or better	no	no	179	no	176	acceptable or better	no	no	185	no	166	acceptable or better	no	no		yes
23	female	28	<30	on ART	no	no	275	no	308	acceptable or better	253	no	261	acceptable or better	no	no	245	no	269	acceptable or better	no	no	238	no	235	acceptable or better	no	no	258	no	231	acceptable or better	no	no	231	no	233	acceptable or better	no	no		yes	248	acceptable or better	no	no		yes
25	female	31	30-39	not on ART	no	no	12	no	13	acceptable or better	14	no	14	acceptable or better	no	no		yes	15	acceptable or better	no	no		yes	7	acceptable or better	no	no	17	no	15	acceptable or better	no	no		yes	12	acceptable or better	no	no		yes	5	acceptable or better	no	no		yes	7
26	male	34	30-39	on ART	no	no	413	no	406	acceptable or better	409	no	404	acceptable or better	no	no	383	no	383	acceptable or better	no	no	391	no	383	acceptable or better	no	no	399	no	364	acceptable or better	no	no	343	no	369	acceptable or better	no	no	355	no	368	acceptable or better	no	no	367	no	352
27	male	48	40-49	not on ART	no	no	460	no	434	acceptable or better	477	no	441	acceptable or better	no	no	458	no	474	acceptable or better	no	no	501	no	460	acceptable or better	no	no	473	no	480	acceptable or better	no	no	417	no	366	acceptable or better	no	no	480	no	471	acceptable or better	no	no	488	no	423
28	female	61	>49	on ART	no	no	540	no	548	acceptable or better	542	no	563	acceptable or better	no	no	551	no	543	acceptable or better	no	no	467	no	492	acceptable or better	no	no	553	no	529	acceptable or better	no	no	566	no	510	acceptable or better	no	no	532	no	464	acceptable or better	no	no	545	no	549
29	female	30	30-39	on ART	no	no	471	no	462	acceptable or better	466	no	460	acceptable or better	no	no	504	no	487	acceptable or better	no	no	486	no	456	acceptable or better	no	no	485	no	477	acceptable or better	no	no	455	no	452	acceptable or better	no	no	446	no	466	acceptable or better	no	no	421	no	450
30	female	27	<30	on ART	no	no	288	no	296	acceptable or better	300	no	303	acceptable or better	no	no	319	no	302	acceptable or better	no	no	300	no	294	acceptable or better	no	no	323	no	316	acceptable or better	no	no	292	no	295	acceptable or better	no	no	301	no	280	acceptable or better	no	no	281	no	250
31	female	21	<30	not on ART	no	no	459	no	462	acceptable or better	453	no	430	acceptable or better	no	no	433	no	429	acceptable or better	no	no	455	no	429	acceptable or better	no	no	467	no	349	acceptable or better	no	no	403	no	246	acceptable or better	yes	n/a		n/a		n/a	n/a	n/a		n/a
32	female	33	30-39	on ART	no	no	624	no	604	acceptable or better	675	no	629	acceptable or better	no	no	612	no	636	acceptable or better	no	no	643	no	587	acceptable or better	no	no	637	no	630	acceptable or better	no	no	625	no	630	acceptable or better	no	no	616	no	598	acceptable or better	no	no	583	no	532
33	male	31	30-39	on ART	no	no	21	no	20	acceptable or better		yes	18	acceptable or better	no	no		yes	19	acceptable or better	no	no		yes	10	acceptable or better	no	no		yes	5	acceptable or better	yes	n/a		n/a		n/a	n/a	n/a		n/a		n/a	n/a	n/a		n/a
34	female	29	<30	not on ART	no	no	464	no	438	acceptable or better	449	no	446	acceptable or better	no	no	513	no	465	acceptable or better	no	no	494	no	427	acceptable or better	no	no	413	no	398	acceptable or better	no	no	426	no	440	acceptable or better	no	no	302	no	400	acceptable or better	no	no		yes
35	female	22	<30	not on ART	no	no	585	no	517	acceptable or better	564	no	513	acceptable or better	no	no	541	no	572	acceptable or better	no	no	505	no	513	acceptable or better	no	no	498	no	525	acceptable or better	no	no	482	no	454	acceptable or better	no	no	576	no	440	acceptable or better	no	no	500	no	404
36	male	42	40-49	not on ART	no	no		yes	7	acceptable or better		yes	7	acceptable or better	no	no	8	no	6	acceptable or better	no	no	6	no	8	acceptable or better	no	no	8	no	7	acceptable or better	no	no		yes	11	acceptable or better	no	no	8	no	7	acceptable or better	no	no		yes	7
37	female	38	30-39	on ART	no	no	387	no	351	acceptable or better	424	no	416	acceptable or better	no	no	472	no	425	acceptable or better	no	no	420	no	423	acceptable or better	no	no	398	no	413	acceptable or better	no	no	435	no	357	acceptable or better	yes	n/a		n/a		n/a	n/a	n/a		n/a
38	female	62	>49	not on ART	no	no	344	no	348	acceptable or better	363	no	340	acceptable or better	no	no	354	no	345	acceptable or better	no	no	414	no	336	acceptable or better	no	no	356	no	355	acceptable or better	no	no	342	no	322	acceptable or better	no	no	328	no	290	acceptable or better	no	no		yes
39	female	37	30-39	on ART	no	no	819	no	739	acceptable or better	824	no	623	acceptable or better	no	no	723	no	727	acceptable or better	no	no	767	no	723	acceptable or better	no	no	704	no	752	acceptable or better	no	no	703	no	740	acceptable or better	no	no	677	no	707	acceptable or better	no	no	757	no	621
40	female	28	<30	not on ART	no	no	567	no	612	acceptable or better	641	no	567	acceptable or better	no	no	622	no	647	acceptable or better	no	no	490	no	518	acceptable or better	no	no	557	no	599	acceptable or better	no	no	559	no	603	acceptable or better	no	no	556	no	545	acceptable or better	no	no	565	no
41	female	46	40-49	on ART	no	no	517	no	520	acceptable or better	540	no	521	acceptable or better	no	no	523	no	563	acceptable or better	no	no	512	no	508	acceptable or better	no	no	526	no	543	acceptable or better	no	no	547	no	503	acceptable or better	no	no	465	no	489	acceptable or better	no	no	499	no	434
42	male	32	30-39	not on ART	no	no	313	no	312	acceptable or better	327	no	315	acceptable or better	no	no	313	no	284	acceptable or better	no	no	315	no	297	acceptable or better	no	no	330	no	307	acceptable or better	no	no	311	no	327	acceptable or better	no	no	277	no	300	acceptable or better	no	no	269	no	296
43	female	63	>49	on ART	no	no	621	no	640	acceptable or better	595	no	650	acceptable or better	no	no	683	no	616	acceptable or better	no	no	620	no	594	acceptable or better	no	no	620	no	639	acceptable or better	no	no	574	no	576	acceptable or better	no	no	578	no	552	acceptable or better	no	no	595	no
44	female	55	>49	not on ART	no	no	627	no	587	acceptable or better	661	no	649	acceptable or better	no	no	620	no	555	acceptable or better	no	no	600	no	591	acceptable or better	no	no	600	no	567	acceptable or better	no	no	516	no	406	acceptable or better	yes	n/a		n/a		n/a	n/a	n/a		n/a
45	male	35	30-39	not on ART	no	no	281	no	284	acceptable or better	288	no	313	acceptable or better	no	no	297	no	281	acceptable or better	no	no	289	no	283	acceptable or better	no	no	302	no	291	acceptable or better	no	no	295	no	285	acceptable or better	no	no	267	no	250	acceptable or better	no	no	254	no
46	female	31	30-39	on ART	no	no	202	no	219	acceptable or better	218	no	218	acceptable or better	no	no	216	no	212	acceptable or better	no	no	193	no	201	acceptable or better	no	no	198	no	188	acceptable or better	no	no	212	no	185	acceptable or better	no	no	175	no	189	acceptable or better	no	no	204	no	177
47	male	42	40-49	on ART	no	no	180	no	189	acceptable or better	186	no	162	acceptable or better	no	no	173	no	202	acceptable or better	no	no	182	no	187	acceptable or better	no	no	172	no	168	acceptable or better	no	no	173	no	167	acceptable or better	no	no	153	no	179	acceptable or better	no	no	150	no
48	female	40	40-49	on ART	no	no	526	no	480	acceptable or better	509	no	500	acceptable or better	no	no	527	no	524	acceptable or better	no	no	500	no	566	acceptable or better	no	no	450	no	506	acceptable or better	no	no	522	no	503	acceptable or better	no	no	487	no	484	acceptable or better	no	no	503	no	562
49	female	49	40-49	not on ART	no	no	1194	no	1126	acceptable or better	1223	no	1158	acceptable or better	no	no	1143	no	1140	acceptable or better	no	no	1093	no	1202	acceptable or better	no	no	1034	no	1174	acceptable or better	no	no	1078	no	994	acceptable or better	no	no	1080	no	987	acceptable or better	no	no		yes
50	female	37	30-39	on ART	no	no	675	no	634	acceptable or better	765	no	676	acceptable or better	no	no	775	no	680	acceptable or better	no	no	654	no	705	acceptable or better	no	no	624	no	662	acceptable or better	no	no	626	no	682	acceptable or better	no	no	592	no	634	acceptable or better	no	no	657	no	573
51	female	40	40-49	on ART	no	no	625	no	572	acceptable or better	623	no	539	acceptable or better	no	no	582	no	573	acceptable or better	no	no	454	no	551	acceptable or better	no	no	539	no	553	acceptable or better	no	no	499	no		poor	no	no	488	no		poor	no	no		yes
52	female	26	<30	on ART	no	no	32	no	31	acceptable or better	28	no	32	acceptable or better	no	no	29	no	34	acceptable or better	no	no	33	no	35	acceptable or better	no	no	29	no	30	acceptable or better	no	no	28	no	34	acceptable or better	no	no		yes	36	acceptable or better	no	no		yes	38
53	male	39	30-39	on ART	no	no	529	no	518	acceptable or better	549	no	490	acceptable or better	no	no	574	no	542	acceptable or better	no	no	505	no	571	acceptable or better	no	no	465	no	520	acceptable or better	no	no	500	no	535	acceptable or better	no	no	486	no	460	acceptable or better	no	no	461	no	516
54	male	35	30-39	not on ART	no	no	169	no	163	acceptable or better	185	no	158	acceptable or better	no	no	161	no	167	acceptable or better	no	no	170	no	154	acceptable or better	no	no	151	no	156	acceptable or better	no	no	150	no	127	acceptable or better	no	no		yes	151	acceptable or better	no	no		yes	130
55	male	46	40-49	not on ART	no	no	191	no	190	acceptable or better	212	no	210	acceptable or better	no	no	195	no	197	acceptable or better	no	no	201	no	256	acceptable or better	no	no	193	no	209	acceptable or better	no	no	190	no	181	acceptable or better	no	no	177	no	193	acceptable or better	no	no	195	no	377
56	male	30	30-39	not on ART	no	no	664	no	605	acceptable or better	661	no	614	acceptable or better	no	no	446	no	627	acceptable or better	no	no	589	no	547	acceptable or better	no	no	621	no	612	acceptable or better	no	no	537	no	573	acceptable or better	no	no	620	no	610	acceptable or better	no	no	599	no	549
57	male	42	40-49	on ART	no	no	444	no	458	acceptable or better	422	no	408	acceptable or better	no	no	420	no	433	acceptable or better	no	no	438	no	417	acceptable or better	no	no	439	no	448	acceptable or better	no	no	446	no	425	acceptable or better	no	no	411	no	444	acceptable or better	no	no	433	no	416
58	female	47	40-49	not on ART	no	no	217	no	205	acceptable or better	229	no	223	acceptable or better	no	no	205	no	160	acceptable or better	no	no	214	no	217	acceptable or better	no	no	203	no	214	acceptable or better	no	no	178	no	181	acceptable or better	no	no	186	no	155	acceptable or better	no	no		yes	204
59	male	63	>49	on ART	no	no	369	no	381	acceptable or better	404	no	398	acceptable or better	no	no	379	no	371	acceptable or better	no	no	395	no	377	acceptable or better	no	no	406	no	364	acceptable or better	no	no	354	no	350	acceptable or better	no	no	338	no	372	acceptable or better	no	no	363	no	390
60	female	35	30-39	on ART	no	no	599	no	537	acceptable or better	568	no	591	acceptable or better	no	no	531	no	568	acceptable or better	no	no	471	no	542	acceptable or better	no	no	576	no	546	acceptable or better	no	no	489	no	498	acceptable or better	no	no	563	no	521	acceptable or better	no	no	534	no	551
61	male	35	30-39	not on ART	no	no	322	no	327	acceptable or better	349	no	326	acceptable or better	no	no	340	no	309	acceptable or better	no	no	284	no	332	acceptable or better	no	no	319	no	317	acceptable or better	no	no	309	no	275	acceptable or better	no	no	287	no	299	acceptable or better	no	no		yes
62	female	41	40-49	not on ART	no	no	752	no	647	acceptable or better	688	no	698	acceptable or better	no	no	681	no	670	acceptable or better	no	no	634	no	667	acceptable or better	no	no	681	no	694	acceptable or better	no	no	613	no	669	acceptable or better	no	no	616	no	612	acceptable or better	no	no	636	no	649
63	female	34	30-39	not on ART	no	no	439	no	454	acceptable or better	440	no	466	acceptable or better	no	no	468	no	438	acceptable or better	no	no	404	no	447	acceptable or better	no	no	455	no	416	acceptable or better	no	no	446	no	394	acceptable or better	no	no	395	no	431	acceptable or better	no	no	436	no	470
64	male	32	30-39	not on ART	no	no	477	no	419	acceptable or better	445	no		acceptable or better	no	no	457	no	452	acceptable or better	no	no	314	no	444	acceptable or better	no	no	462	no	424	acceptable or better	no	no	406	no	403	acceptable or better	no	no	429	no	401	acceptable or better	no	no	406	no	433
65	female	36	30-39	not on ART	no	no	577	no	572	acceptable or better	543	no		acceptable or better	no	no	577	no	536	acceptable or better	no	no	365	no	538	acceptable or better	no	no	530	no	521	acceptable or better	no	no	578	no	485	acceptable or better	no	no	534	no	503	acceptable or better	no	no	544	no	485
66	female	31	30-39	not on ART	no	no	305	no	282	acceptable or better	301	no		acceptable or better	no	no	265	no	281	acceptable or better	no	no	286	no	278	acceptable or better	no	no	321	no	273	acceptable or better	no	no	253	no	265	acceptable or better	no	no	262	no	262	acceptable or better	no	no	258	no
67	female	38	30-39	on ART	no	no	525	no	529	acceptable or better	541	no		acceptable or better	no	no	506	no	517	acceptable or better	no	no	502	no	504	acceptable or better	no	no	508	no	524	acceptable or better	no	no	489	no	525	acceptable or better	no	no	458	no	571	acceptable or better	no	no	455	no	561
68	female	41	40-49	on ART	no	no	822	no	814	acceptable or better	793	no		acceptable or better	no	no	766	no	763	acceptable or better	no	no	783	no	774	acceptable or better	no	no	817	no	787	acceptable or better	no	no	712	no	772	acceptable or better	no	no	816	no	757	acceptable or better	no	no	779	no	762
69	male	32	30-39	not on ART	no	no	618	no	564	acceptable or better	606	no		acceptable or better	no	no	563	no	558	acceptable or better	no	no	514	no	564	acceptable or better	no	no	522	no	607	acceptable or better	no	no	571	no	550	acceptable or better	no	no	549	no	501	acceptable or better	no	no	550	no	565
70	female	33	30-39	not on ART	no	no	224	no	214	acceptable or better	207	no		acceptable or better	no	no	215	no	231	acceptable or better	no	no	209	no	215	acceptable or better	no	no	207	no	213	acceptable or better	no	no	207	no	212	acceptable or better	no	no	195	no	194	acceptable or better	no	no	206	no	167
71	female	30	30-39	not on ART	no	no	343	no	366	acceptable or better	380	no	328	acceptable or better	no	no	373	no	352	acceptable or better	no	no	318	no	334	acceptable or better	no	no	355	no	362	acceptable or better	no	no	329	no	321	acceptable or better	no	no	332	no	343	acceptable or better	no	no	330	no	281
72	female	42	40-49	on ART	no	no	687	no	617	acceptable or better	705	no	701	acceptable or better	no	no	739	no	676	acceptable or better	no	no	695	no	668	acceptable or better	no	no	721	no	671	acceptable or better	no	no	672	no	651	acceptable or better	no	no	706	no	717	acceptable or better	no	no	685	no	651
73	female	31	30-39	on ART	no	no	692	no	692	acceptable or better	664	no	699	acceptable or better	no	no	640	no	506	acceptable or better	no	no	665	no	684	acceptable or better	no	no	656	no	654	acceptable or better	no	no	620	no	567	acceptable or better	no	no	652	no	665	acceptable or better	no	no	629	no
74	female	42	40-49	on ART	no	no	581	no	554	acceptable or better	606	no	549	acceptable or better	no	no	644	no	581	acceptable or better	no	no	559	no	570	acceptable or better	no	no	612	no	584	acceptable or better	no	no	611	no	602	acceptable or better	no	no	567	no	534	acceptable or better	no	no	536	no	508
75	female	34	30-39	on ART	no	no	427	no	442	acceptable or better	404	no	436	acceptable or better	no	no	431	no	426	acceptable or better	no	no	400	no	429	acceptable or better	no	no	454	no	467	acceptable or better	no	no	442	no	422	acceptable or better	no	no	455	no	385	acceptable or better	no	no	415	no	379
76	female	37	30-39	on ART	no	no	646	no	672	acceptable or better	696	no	679	acceptable or better	no	no	704	no	654	acceptable or better	no	no	682	no	584	acceptable or better	no	no	647	no	668	acceptable or better	no	no	606	no	669	acceptable or better	no	no	582	no	639	acceptable or better	no	no	623	no	600
77	female	36	30-39	on ART	no	no	486	no	415	acceptable or better	431	no	431	acceptable or better	no	no	385	no	427	acceptable or better	no	no	403	no	391	acceptable or better	no	no	405	no	407	acceptable or better	no	no	371	no	427	acceptable or better	no	no	339	no	396	acceptable or better	no	no	373	no	368
78	female	33	30-39	on ART	no	no	190	no	168	acceptable or better	192	no	181	acceptable or better	no	no	207	no	182	acceptable or better	no	no	191	no	198	acceptable or better	no	no	236	no	157	acceptable or better	no	no	172	no	165	acceptable or better	no	no	183	no	161	acceptable or better	no	no	183	no	132
79	male	34	30-39	on ART	no	no	251	no	245	acceptable or better	245	no	285	acceptable or better	no	no	249	no	248	acceptable or better	no	no	238	no	241	acceptable or better	no	no	262	no	257	acceptable or better	no	no	241	no	244	acceptable or better	no	no	242	no	237	acceptable or better	no	no	231	no	274
80	female	45	40-49	on ART	no	no	519	no	495	acceptable or better	512	no	485	acceptable or better	no	no	528	no	482	acceptable or better	no	no	462	no	485	acceptable or better	no	no	508	no	478	acceptable or better	no	no	523	no	481	acceptable or better	no	no	465	no	460	acceptable or better	no	no	437	no	423
81	female	42	40-49	on ART	no	no	307	no	290	acceptable or better	309	no	274	acceptable or better	no	no	289	no	265	acceptable or better	no	no	295	no	276	acceptable or better	no	no	295	no	261	acceptable or better	no	no	251	no	286	acceptable or better	no	no	276	no	253	acceptable or better	no	no	273	no	218
82	female	29	<30	on ART	no	no	401	no	420	acceptable or better	388	no	370	acceptable or better	no	no	412	no	378	acceptable or better	no	no	373	no	391	acceptable or better	no	no	384	no	365	acceptable or better	no	no	401	no	379	acceptable or better	no	no	387	no	359	acceptable or better	no	no	358	no	346
83	male	50	>49	not on ART	no	no	480	no	427	acceptable or better	453	no	444	acceptable or better	no	no	483	no	492	acceptable or better	no	no	502	no	501	acceptable or better	no	no	494	no	470	acceptable or better	no	no	442	no	484	acceptable or better	no	no	491	no	467	acceptable or better	no	no	466	no	484
84	female	25	<30	on ART	no	no	751	no	757	acceptable or better	604	no	634	acceptable or better	no	no	634	no	618	acceptable or better	no	no	691	no	647	acceptable or better	no	no	672	no	621	acceptable or better	no	no	658	no	630	acceptable or better	no	no	567	no	554	acceptable or better	no	no	580	no	562
85	female	45	40-49	on ART	no	no	394	no	395	acceptable or better	389	no	384	acceptable or better	no	no	384	no	399	acceptable or better	no	no	418	no	377	acceptable or better	no	no	416	no	388	acceptable or better	no	no	385	no	379	acceptable or better	no	no	365	no	384	acceptable or better	no	no	366	no	387
86	female	31	30-39	on ART	no	no	557	no	527	acceptable or better	550	no	541	acceptable or better	no	no	531	no	561	acceptable or better	no	no	552	no	553	acceptable or better	no	no	509	no	499	acceptable or better	no	no	536	no	510	acceptable or better	no	no	512	no	496	acceptable or better	no	no	521	no	549
87	female	34	30-39	on ART	no	no	789	no	726	acceptable or better	726	no	679	acceptable or better	no	no	719	no	712	acceptable or better	no	no	727	no	713	acceptable or better	no	no	684	no	677	acceptable or better	no	no	689	no	626	acceptable or better	no	no	703	no	682	acceptable or better	no	no	699	no	717
88	female	50	>49	not on ART	no	no	751	no	698	acceptable or better	665	no	703	acceptable or better	no	no	676	no	730	acceptable or better	no	no	711	no	688	acceptable or better	no	no	674	no	659	acceptable or better	no	no	579	no	642	acceptable or better	no	no	695	no	652	acceptable or better	no	no	603	no	682
89	female	29	<30	on ART	no	no	568	no	593	acceptable or better	617	no	642	acceptable or better	no	no	631	no	663	acceptable or better	no	no	658	no	648	acceptable or better	no	no	662	no	583	acceptable or better	no	no	600	no	586	acceptable or better	no	no	616	no	618	acceptable or better	no	no	553	no
90	female	34	30-39	on ART	no	no	908	no	819	acceptable or better	826	no	817	acceptable or better	no	no	868	no	794	acceptable or better	no	no	786	no	786	acceptable or better	no	no	771	no	796	acceptable or better	no	no	827	no	723	acceptable or better	no	no	715	no	775	acceptable or better	no	no	780	no	851
[truncated: 14 more columns]
